# Supplementary material for: Subjective Wellbeing and Related Factors of Older Adults Nine and a Half Years after the Great East Japan Earthquake: A Cross-Sectional Study in the Coastal Area of Soma City
Source: Int J Environ Res Public Health. 2022 Feb 24;19(5):2639. doi: 10.3390/ijerph19052639 (PMC8910374; doi:10.3390/ijerph19052639)
Supplement: Supplementary file 1 [file ijerph-19-02639-s001.zip]

Archive with 1 entries (1 files):
- ijerph-1599889-supplementary.pdf
